# Supplementary material for: Within-Person Variation in Ultra-Processed Food Consumption Is Associated with Total Daily Energy Intake
Source: Nutrients. 2026 Jun 24;18(13):2075. doi: 10.3390/nu18132075 (PMC13362714; doi:10.3390/nu18132075)
Supplement: Supplementary file 1 [file nutrients-18-02075-s001.zip]

Archive with 2 entries (2 files):
- Supplementary Figures Revised.pdf
- Supplementary Tables Revised v.4.pdf
